# Supplementary material for: Reference Interval for Glycated Albumin, 1,5-AG/GA, and GA/HbA1c Ratios and Cut-Off Values for Type 1, Type 2, and Gestational Diabetes: A Cross-Sectional Study
Source: Biomedicines. 2024 Nov 21;12(12):2651. doi: 10.3390/biomedicines12122651 (PMC11673511; doi:10.3390/biomedicines12122651)
Supplement: Supplementary file 1 [file biomedicines-12-02651-s001.zip]

Archive with 1 entries (1 files):
- biomedicines-3314928-supplementary material.pdf
